# Supplementary material for: Comparative genome analysis of 24 bovine-associated Staphylococcus isolates with special focus on the putative virulence genes
Source: PeerJ. 2018 Mar 30;6:e4560. doi: 10.7717/peerj.4560 (PMC5880176; doi:10.7717/peerj.4560)
Supplement: Table S7 — Y, present. 0, not present. UC, presence uncertain. [file peerj-06-4560-s007.xlsx]

## Sheet: VFs_comparison
Virulence factor	Related genes	S. agnetis CBMRN 20813338 Calcutt et al. 2014.	S. agneti 908 Al-Rubaye et al. 2015.	S. chromogenes Mu 970 Fry et al 2014.	S. simulans UMC-CNS-990 Calcutt et al. 2013.
Toxins
Hemolysins
Alpha-hemolysin	hly	UC	0	UC	0
Phospholipase C (Beta-hemolysin, beta-toxin, sphingomyelinase)	hlb	UC	Y	UC	0
Delta-hemolysin (Delta-lysin, delta-toxin)	hld	UC	0	UC	0
Hemolysin III	N/A	Y	Y	UC	Y
Bicomponent leukotoxins
Gamma-hemolysin components A, B, and C	hlgA	0	0	0	0
	hlgC	0	0	0	0
	hlgB	0	0	0	0
Panton-Valentine leukocidin (PVL)	lukS-PV	0	0	0	0
	lukF-PV	0	0	0	0
Leukocidin LukM/F'	lukM	0	0	0	0
	lukF	0	0	0	0
Leukocidin LukED	lukD	0	0	0	0
	lukE	0	0	0	0
Exfoliative (epidermolytic) toxins
Exfoliative toxin A	eta	UC	Y	0	0
Exfoliative toxin B	etb	UC	0	0	0
Exfoliative toxin types C-D	etc-etd	UC	0	0	0
Staphylococcal superantigens (Sags)
Toxic shock syndrome toxin-1 (TSST-1)	tst	0	0	0	0
Enterotoxins and enterotoxin-like toxins
Enterotoxin type A	entA (sea)	0	0	0	0
Enterotoxin type B	entB (seb)	0	0	0	0
Enterotoxin type C-E	entC-E (sec-see)	0	0	0	0
Enterotoxin type G, H	entG-H (seg, seh)	0	0	0	0
Enterotoxin type I-J	sei, sej	0	0	0	0
Enterotoxin K	entK (sek)	0	0	0	0
Extracellular enterotoxin L	sel	0	0	0	0
Enterotoxin M	N/A	0	0	0	0
Enterotoxin N	entN	0	0	0	0
Enterotoxin O, P	seo, sep	0	0	0	0
Staphylococcal enterotoxin Q	seq	0	0	0	0
Enterotoxin R-T	ser-set	0	0	0	0
Enterotoxin-like protein U, U variant	N/A	0	0	0	0
Enterotoxin-like V	N/A	0	0	0	0
Enterotoxin-like toxin X	selx	0	0	0	0
Enterotoxin family protein	N/A	0	0	0	0
Enterotoxin, phage associated	N/A	0	0	0	0
Staphylococcal superantigen-like (SSL) proteins
Exotoxin	Un-numbered	Y	Y	0	0
	set1	0	0	0	0
	set2, set3	0	0	0	0
	set41	0	0	0	0
	set5	0	0	0	0
	set6	0	0	0	0
	set7	0	0	0	0
	set8	0	0	0	0
	set9	0	0	0	0
	set10	0	0	0	0
	set11	0	Y	0	0
	set12	0	0	0	0
	set13	0	0	0	0
	set14	0	0	0	0
	set15	0	Y	0	0
Streptococcal pyrogenic exotoxin G	speG	0	0	0	0
Host immune evasion
Capsular biosynthesis proteins	cap5H	0	UC	0	0																			SH0391, SH0390, SH0389, SH0388, SH0392, SH0393, SH0394, SH0395, SH0396, SH0397, SH0398, SH0399, SH0400	SSP0063, SSP0062, SSP0061, SSP0060, SSP0064, SSP0065, SSP0066, SSP0067, SSP0068, SSP0069, SSP0070, SSP0071, SSP0072
	cap5I	UC	UC	0	0
	cap5J	0	UC	0	0
	cap5K	0	UC	0	0
	cap8H	0	Y	0	0
	cap8I	0	Y	0	0
	cap8J	0	Y	0	0
	cap8K	0	Y	0	0
Chemotaxis inhibiting protein CHIPS	chp	0	0	0	0
Fibrinogen-binding protein	fib (efb)	Y	0	0	0
Immunoglobulin-binding protein sbi	sbi	Y	UC	0	0
Staphylococcal complement inhibitor (SCIN)	scn	0	Y	0	0
Phosphatidylglycerol lysyltransferase (Multiple peptide resistance factor)	mprF (fmtC)	0	Y	0	Y
Exoenzymes
Iron uptake
Iron-regulated surface determinant proteins	isdA	0	0	0	0
	isdB (sasJ)	0	0	0	0
	isdC	0	0	0	0
	isdH (sasI)	0	0	0	0
Heme transporter IsdDEF, membrane component IsdD	isdD	0	0	0	0
High-affinity heme uptake system protein IsdE	isdE	0	0	0	0
Probable heme-iron transport system permease protein IsdF	isdF	0	0	0	0
Heme oxygenases (staphylobilin-producing)	isdG	0	0	0	0
	isdI	Y	Y	0	Y
Sortases A and B	srtA	Y	Y	0	Y
	srtB	0	0	0	0
Other exoenzymes
Catalase	katA	Y	Y	0	Y
Staphylocoagulase	coa	Y	UC	0	0											SA0222	SAOUHSC_00192	NWMN_0166	SAB0169	SAUSA300_0224	USA300HOU_0238
Glyseraldehyde 3-phosphate dehydrogenase	gapA1, gapA2	Y	Y	Y	Y
Hyaluronate lyase (Hyaluronidase)	hysA	Y	Y	0	0											SA2003	SAOUHSC_02463	NWMN_2106	SAB2082	SAUSA300_2161	USA300HOU_2197
von Willebrand factor binding protein	vwb	0	0	0	0
Staphylokinase	sak	0	Y	0	0											SA1758	SAOUHSC_02171	NWMN_1880		SAUSA300_1922	USA300HOU_1949
Thermonuclease	nuc	Y	Y	0	0											SA1160	SAOUHSC_00818	NWMN_0760	SAB0748	SAUSA300_0776	USA300HOU_0823	SE1004	SERP0891	SH1583	SSP1444
Zinc metalloproteinase aureolysin1	aur	Y	Y	Y	0
Glutamyl endopeptidase (V8 protease)	sspA	0	UC	0	0											SA0901	SAOUHSC_00988	NWMN_0918	SAB0915c	SAUSA300_0951	USA300HOU_0996	SE1543	SERP1397		SSP0282
Staphopain A and B (Cysteine proteinase A and B)	sspP (scpA)	0	Y	0	0
	sspB	0	0	0	0											SA0900	SAOUHSC_00987	NWMN_0917	SAB0914c	SAUSA300_0950	USA300HOU_0995	SE0184	SERP2390
Staphostatin B (Cysteine protease inhibitor B)	sspC	0	0	0	0											SA0899	SAOUHSC_00986	NWMN_0916	SAB0913c	SAUSA300_0949	USA300HOU_0994
MSCRAMM
Extracellular matrix-binding protein	ebh	0	0	0	0											SA1268, SA1267	SAOUHSC_01447	NWMN_1345, NWMN_1344	SAB1289c*	SAUSA300_1327	USA300HOU_1372	SE1128	SERP1011
Collagen adhesin	cna	Y	Y	0	0
Elastin-binding protein EbpS	ebpS	Y	Y	0	0											SA1312	SAOUHSC_01501	NWMN_1389	SAB1343c	SAUSA300_1370	USA300HOU_1419	SE1169	SERP1048	SH1431	SSP1266
Enolase	eno	Y	Y	Y	Y
Extracellular adherence protein of broad specificity Eap/Map	map	0	0	0	0												SAOUHSC_02161	NWMN_1872	SAB1873c		USA300HOU_1942
Fibronectin binding proteins	fnbA/fnbB	Y	Y	0	Y
Fibronectin/fibrinogen binding protein	fbe	0	0	0	0
Polysaccharide intercellular adhesin proteins (Biofilm operon icaADBC and HTH-type negative transcriptional regulator IcaR)	icaR	0	0	0	0											SA2458	SAOUHSC_03001	NWMN_2564	SAB2540c	SAUSA300_2599	USA300HOU_2665		SERP2292
	icaA	0	0	0	0											SA2459	SAOUHSC_03002	NWMN_2565	SAB2541	SAUSA300_2600	USA300HOU_2666		SERP2293
	icaB	0	0	0	0											SA2461	SAOUHSC_03004	NWMN_2567	SAB2543	SAUSA300_2601	USA300HOU_2668		SERP2295
	icaC	0	0	0	0											SA2462	SAOUHSC_03005	NWMN_2568	SAB2544	SAUSA300_2602	USA300HOU_2669		SERP2296
	icaD	0	0	0	0											SA2460	SAOUHSC_03003	NWMN_2566	SAB2542		USA300HOU_2667		SERP2294
Immunoglobulin G-binding protein A (Staphylococcal protein A)	spa	Y	0	0	0											SA0107	SAOUHSC_00069	NWMN_0055	SAB0050c*	SAUSA300_0113	USA300HOU_0122
Serine-rich adhesin for platelets (Staphylococcus aureus surface protein A)	sraP (sasA)	Y	0	0	0
Surface protein SasB	sasB	0	0	0	0
Cell-wall-anchored protein SasC	sasC	0	0	0	0
Cell-wall-anchored protein SasD	sasD	0	0	0	0
Surface protein SasE	sasE	0	0	0	0
Predicted cell-wall-anchored protein sasF	sasF	0	0	0	0
Surface protein G	sasG	0	0	0	0
Surface protein SasH	sasH	0	0	0	0
Cell-wall-anchored protein SasK	sasK	0	0	0	0
Biofilm-associated protein	bap	0	0	0	0
Sdr-family
Bone sialoprotein-binding protein	bbp	0	0	0	0
Clumping factor A	clfA	Y	0	0	0											SA0742	SAOUHSC_00812	NWMN_0756	SAB0744*	SAUSA300_0772	USA300HOU_0819
Clumping factor B	clfB	0	0	0												SA2423	SAOUHSC_02963	NWMN_2529	SAB2505c	SAUSA300_2565	USA300HOU_2630
Serine-aspartate repeat-containing proteins C-G	sdrC	0	0	0	0											SA0519	SAOUHSC_00544	NWMN_0523	SAB0512*	SAUSA300_0546	USA300HOU_0555
	sdrD	0	0	0	0											SA0520	SAOUHSC_00545	NWMN_0524		SAUSA300_0547	USA300HOU_0556
	sdrE	0	Y	0	0											SA0521		NWMN_0525	SAB0513	SAUSA300_0548	USA300HOU_0557
	sdrF	0	0	0	0																	SE2395	SERP0026*
	sdrG	0	0	0	0																	SE0331	SERP0207
SdrH protein	sdrH	0	0	0	0																	SE1632	SERP1487
Serine-aspartate repeat-containing protein I	sdrI	0	0	0	0
Regulatory proteins
Accessory gene regulator proteins	agrA	Y	Y	0	0
	agrB	Y	Y	0	0
	agrC	Y	0	0	0
	agrD	Y	Y	0	Y
Response regulator SaeR and Histidine protein kinase SaeS of two component regulatory system saeR/saeS	saeR	0	0	0	UC
	saeS	UC	UC	0	UC
MarR/SlyA-family, Sar-subfamily of transcriptional regulators
HTH-type transcriptional regulator rot (Repressor of toxins)	rot	0	Y	0	0
Transcriptional regulator SarA (Staphylococcal accessory regulator A)	sarA	0	0	Y	0
HTH-type transcriptional regulators	sarS	0	0	0	0
	sarR	0	0	0	0
	sarT	0	0	0	0
	sarU	0	0	0	0
	sarV	0	0	0	0
	sarX	0	0	0	0
	sarY	0	0	0	0
	sarZ	0	0	0	0
	mgrA	0	Y	0	0
Miscellanous proteins
Surface protein (Plasmin-sensitive surface protein)	pls	Y	0	0	0
Epidermal cell differentation inhibitor	N/A	0	0	0	0
Urease subunits	ureA	Y	Y	0	Y
	ureB	Y	Y	0	Y
	ureC	Y	Y	0	Y
Urease accessory proteins	ureD	Y	Y	0	Y
	ureE	Y	Y	0	0
	ureF	Y	Y	0	Y
	ureG	Y	Y	0	Y
Probable transglycosylase IsaA (Immunodominant staphylococcal antigen A)	isaA	0	0	0	0
Immunodominant staphylococcal antigen B	isaB	Y	UC	0	0
Gas vesicle proteins
Gas vesicle protein GvpU	gvpU	Y	Y	0	0
Gas vesicle structural protein GvpJ	gvpJ	Y	Y	0	0
Gas vesicle structural protein GvpA	gvpA	Y	Y	0	0
Gas vesicle structural protein GvpS	gvpS	Y	Y	0	0
Gas vesicle protein GvpK	gvpK	Y	Y	0	Y
Protein GvpL/F (Gas vesicle protein, GvpL/GvpF family)	gvpF, gvpL	Y	Y	0	0
